# Supplementary material for: Comparative and Phylogenetic Analysis of Complete Plastomes among Aristidoideae Species (Poaceae)
Source: Biology (Basel). 2022 Jan 2;11(1):63. doi: 10.3390/biology11010063 (PMC8773369; doi:10.3390/biology11010063)
Supplement: Supplementary file 1 [file biology-11-00063-s001.zip › Table S1.xlsx]

## Sheet: Types of SSRs
Table S1 Comparison of SSRs among 16 Aristidoideae plastomes.
species	Total SSRs	Compound SSRs	P1				P2				P3				P4																		P5							P6
			A	T	G	C	AC	AT	TA	TC	AAT	AGA	CTA	TTC	AAAT	AACG	AATA	AGAA	ATAG	ATCC	ATTT	CTAT	CTTT	GAAA	GTAG	TAAA	TATC	TATT	TCGT	TTCG	TTCT	TTTA	AATAG	ATAGA	ATTAG	TATTT	TCTAT	TTAGA	TTTTA	TTCTAC
Aristida adscensionis	51	6	15	14				4	5	2		1	1			1	1	1		1		1			1				1											1
Aristida behriana	49	4	12	18				3	4	2	1	1		2		1	1	1							1				1								1
Aristida congesta	48	6	13	16				3	4	2		1		1		1	1	1			1				1				1	1								1
Aristida diffusa	49	6	11	20				2	5	1		1		1		1	1	1					1		1			1	1	1
Aristida glaziovii	48	5	14	20				3	1	2		1		2		1		1							1				1
Aristida pruinosa	48	2	11	20				2	4	1		1		1		1	1	1	1						1		1		1
Aristida purpurea	54	8	13	20			1	3	4	2	1	1		2		1	1	1							1				1							1
Aristida rufescens	45	4	9	18				3	4	2	1	1		1		1	1	1							1				1	1
Aristida stipitata	46	3	11	18				4	4	1		1		1		1	1	1							1				1	1
Aristida ternipes	52	4	13	20				3	5	1	1	1		2		1	1	1							1				1			1
Sartidia dewinteri	40	3	11	10				3	4	1		1		1	1	1	1			1				1	1								1	1					1
Sartidia isaloensis	30	1	5	9		1		1	4	1		1		1	1	1	1			1					1				1				1
Sartidia perrieri	38	1	9	13				3	4	1		1		1	1	1	1			1					1				1
Stipagrostis hirtigluma	39	5	8	10				3	3	1	1			1		1	1	1		1					1	1			1		1	2
Stipagrostis pennata	35		5	11	1			3	3	1	1			2		1	1								1	1			1			2			1
Stipagrostis uniplumis	36	4	5	11				3	3	1	1			1		1	1	2		1					1	1			1		2	1

## Sheet: Numbers of SSRs
		Total						LSC								SSC							IR
species	Total SSRs	P1	P2	P3	P4	P5	P6	Total SSRs	Compound SSRs	P1	P2	P3	P4	P5	P6	Total SSRs	Compound SSRs	P1	P2	P3	P4	P5	Total SSRs	Compound SSRs	P1	P2	P3	P4	P5
A. adscensionis	51	29	11	2	8		1	43	5	28	8	2	4		1	4	1	1	1		2		2			1		1
A. behriana	49	30	9	4	5	1		42	4	30	6	3	2	1		3			1	1	1		2			1		1
A. congesta	48	29	9	2	7	1		42	6	29	6	2	4	1		2			1		1		2			1		1
A. diffusa	49	31	8	2	8			45	7	31	7	2	5			1					1		2			1		1
A. glaziovii	48	34	6	3	5			42	5	32	5	3	2			2			1		1		2		1			1
A. pruinosa	48	31	7	3	7			40	2	31	4	3	2			2			1		1		3			1		2
A. purpurea	54	33	10	4	5	2		48	9	33	8	3	2	2		3			1	1	1		2			1		1
A. rufescens	45	27	9	3	6			38	4	27	6	2	3			3			1	1	1		2			1		1
A. stipitata	46	29	9	2	6			40	3	28	7	2	3			2			1		1		2			1		1
A. ternipes	52	33	9	4	6			43	4	31	6	3	3			5		2	1	1	1		2			1		1
Sa. dewinteri	40	21	8	2	6	3		30	2	19	4	2	2	3		6		2	2		2		2			1		1
Sa. isaloensis	30	15	6	2	6	1		21		14	2	2	2	1		5		1	2		2		2			1		1
Sa. perrieri	38	22	8	2	6			29		21	4	2	2			5		1	2	2			2			1		1
St. hirtigluma	39	18	7	2	12			26	2	17	3	2	4			5		1	2	2			3			1		2
St. pennata	35	17	7	3	7	1		27		16	3	3	4	1		4		1	2		1		2			1		1
St. uniplumis	36	16	7	2	11			22		15	2	2	3			5		1	2	2			4			1		3
