# Supplementary material for: Comparative and Phylogenetic Analysis of Complete Plastomes among Aristidoideae Species (Poaceae)
Source: Biology (Basel). 2022 Jan 2;11(1):63. doi: 10.3390/biology11010063 (PMC8773369; doi:10.3390/biology11010063)
Supplement: Supplementary file 1 [file biology-11-00063-s001.zip › Table S2.xlsx]

## Sheet: Aristida_adscensionis
SSR location	SSR type	SSR	Size	Start	End
matK-rps16	p1	(A)14	14	3691	3704
matK-rps16	p4	(CTAT)3	12	4210	4221
matK-rps16	p1	(A)12	12	4340	4351
rps16 intron	p1	(A)12	12	4812	4823
rps16-trnQ-UUG	p1	(A)12	12	6039	6050
psbK-psbL	p1	(T)11	11	7901	7911
trnG-UCC-trnT-GGU	p1	(A)15	15	14333	14347
trnT-GGU-trnE-UUC	p3	(CTA)4	12	14949	14960
trnD-GUC-psbM	p1	(T)11	11	16172	16182
trnD-GUC-psbM	p1	(T)10	10	16499	16508
trnD-GUC-psbM	p6	(TTCTAC)4	24	16656	16679
trnC-GCA-rpoB	p1	(A)12	12	18825	18836
trnC-GCA-rpoB	p2	(TC)5	10	19068	19077
rpoB	p3	(AGA)4	12	20518	20529
rpoC2	p2	(AT)5	10	26148	26157
rpoC2	p1	(A)10	10	29745	29754
rpoC2-rps2	p1	(A)10	10	30178	30187
ycf3-trnS-GGA	p1	(A)11	11	44687	44697
trnT-UGU-trnL-UAA	p2	(AT)5	10	46551	46560
trnL-UAA intron	p1	(T)10	10	47317	47326
trnL-UAA-trnF-GAA	p1	(T)10	10	47618	47627
ndhK	p1	(T)14	14	49839	49852
ndhC-trnV-UAC	c	(A)11gac(AT)5	24	50779	50802
trnM-CAU	p4	(GTAG)4	16	51730	51745
atpB-rbcL	p1	(T)13	13	53991	54003
rbcL-psaL	p2	(AT)5	10	56242	56251
psal-ycf4	p4	(TTAT)3	12	56922	56933
petA-psbJ	p1	(A)10	10	60465	60474
psbE-petL	p1	(T)15	15	62191	62205
trnP-UGG-psaJ	p2	(TA)5	10	64035	64044
clpP-psbB	p4	(AGAA)3	12	68015	68026
petB intron	p1	(A)10	10	71055	71064
petB intron	c	(TA)5ttt(TA)5(T)10atattttattttactagtaaaataaaatat(A)11	74	71322	71395
infA	c	(T)10ctctccta(T)10	28	76134	76161
rpl14-rpl16	p1	(A)13	13	77204	77216
rpl16 intron	p1	(T)11	11	78308	78318
rpl16-rps3	p1	(T)10	10	78808	78817
rps3-rpl22	p1	(T)11	11	79543	79553
ycf2-trnL-CAA	p2	(TA)5	10	85515	85524
rrn4.5	p4	(AACG)3	12	99854	99865
rpl32	p1	(A)10	10	105808	105817
ndhD	p4	(AATA)3	12	107921	107932
ndhH	c	(ATCC)3ataaggtagatcggcagctactcctccgatacgaaagtaattatgcatcattcgcatacctgtagcagcctcaaaaagatcatatatcaat(TC)5	113	114711	114823
rrn4.5	p4	(TCGT)3	12	118167	118178
trnL-CAA-ycf2	p2	(TA)5	10	132509	132518

## Sheet: Aristida_behriana
SSR location	SSR type	SSR	Size	Start	End
matK-rps16	p1	(A)13	13	3727	3739
matK-rps16	p1	(A)10	10	4143	4152
rps16-trnQ-UUG	p1	(T)11	11	5924	5934
trnQ-UUG-psbK	p2	(TA)5	10	6160	6169
psbK-psbL	p1	(T)10	10	6925	6934
trnS-GCU-psbD	p1	(T)11	11	8010	8020
trnG-UCC-trnT-GGU	p1	(A)13	13	13337	13349
trnT-GGU-trnE-UUC	p1	(T)11	11	14013	14023
trnD-GUC-psbM	p1	(T)12	12	15205	15216
trnC-GCA-rpoB	c	(T)10gaattagtgaaccactcttaaatcggtat(TC)5	49	18020	18068
rpoB	p3	(AGA)4	12	19486	19497
rpoC2	p2	(AT)5	10	25116	25125
rpoC2	p1	(A)10	10	28767	28776
rpoC2-rps2	p1	(A)10	10	29183	29192
atpF intron	p1	(A)10	10	33229	33238
trnR-UCU-rps14	p1	(T)12	12	35632	35643
psaA-ycf3	p1	(T)12	12	41063	41074
ycf3 intron1	p1	(A)11	11	43356	43366
trnT-UGU-trnL-UAA	c	(AT)6gaaaaagaaaatcaaga(AT)5	39	45788	45826
trnT-UGU-trnL-UAA	p1	(A)11	11	45939	45949
trnT-UGU-trnL-UAA	p1	(A)11	11	46151	46161
ndhK	p1	(T)12	12	49118	49129
ndhC-trnV-UAC	p1	(T)10	10	49664	49673
ndhC-trnV-UAC	p1	(A)11	11	50065	50075
trnM-CAU	p4	(GTAG)4	16	51010	51025
atpB-rbcL	p1	(T)10	10	53271	53280
ycf4-cmeA	p1	(T)10	10	57116	57125
psbE-petL	p1	(T)15	15	61416	61430
trnP-UGG-psaJ	p2	(TA)5	10	63376	63385
psaJ-rpl33	p3	(TTC)4	12	64076	64087
clpP-psbB	p4	(AGAA)3	12	67387	67398
petB intron	p1	(A)14	14	70435	70448
infA	c	(T)10ctctccta(T)10	28	75472	75499
rpl14-rpl16	p1	(A)10	10	76582	76591
rpl16 intron	p1	(T)11	11	77205	77215
rpl16 intron	p1	(T)10	10	77658	77667
rpl16-rps3	p1	(T)12	12	78168	78179
rpl22	p3	(TTC)4	12	79343	79354
ycf2-trnL-CAA	p2	(TA)5	10	84707	84716
rrn4.5	p4	(AACG)3	12	99058	99069
ndhD	p4	(AATA)3	12	107143	107154
psaC-ndhE	p3	(AAT)4	12	109208	109219
ndhH	p2	(TC)5	10	114095	114104
rrn4.5	p4	(TCGT)3	12	117449	117460
trnL-CAA-ycf2	p2	(TA)5	10	131803	131812

## Sheet: Aristida_congesta
SSR location	SSR type	SSR	Size	Start	End
matK-rps16	p1	(A)14	14	3700	3713
rps16 intron	p1	(A)10	10	4818	4827
rps16-trnQ-UUG	p1	(A)12	12	6030	6041
trnQ-UUG-psbK	p2	(TA)5	10	7153	7162
trnG-UCC-trnT-GGU	p1	(A)14	14	14462	14475
trnY-GUA-trnD-GUC	p1	(A)10	10	15635	15644
trnD-GUC-psbM	p1	(T)13	13	16179	16191
trnC-GCA-rpoB	p1	(A)11	11	18804	18814
trnC-GCA-rpoB	c	(T)11gaattgcagtagtgaaccactcttaaatcggtat(TC)5	55	19003	19057
rpoB	p3	(AGA)4	12	20465	20476
rpoC2	p2	(AT)5	10	26095	26104
atpl-atpH	p1	(T)10	10	32666	32675
atpF intron	p4	(ATTT)3	12	34027	34038
rps14-psaB	p1	(A)10	10	37426	37435
ycf3 intron2	p4	(TTCG)3	12	42887	42898
ycf3 intron2	p1	(T)10	10	43305	43314
ycf3 intron1	p1	(A)11	11	44287	44297
trnT-UGU-trnL-UAA	c	(AT)6gaaaaataaatcaaga(AT)7gaaaaataaagagaaaatgccaagaaattggcattttcattcgatcattatataaattttgcattatatatattttttgagatattttg(T)11atttgttaataatttaaggattactat(TTAGA)3aaaaaattag(A)10	204	46617	46820
trnL-UAA intron	p1	(T)12	12	47443	47454
trnL-UAA-trnF-GAA	p1	(T)10	10	47976	47985
ndhK	p1	(T)12	12	49962	49973
ndhC-trnV-UAC	p1	(T)14	14	50508	50521
trnM-CAU	p4	(GTAG)4	16	51864	51879
atpB-rbcL	p1	(T)11	11	54602	54612
rbcL-psal	p1	(A)10	10	56394	56403
rbcL-psal	p1	(T)10	10	56838	56847
ycf4-cmeA	p1	(T)12	12	58048	58059
trnP-UGG-psaJ	p2	(TA)5	10	64292	64301
psaJ-rpl33	p3	(TTC)4	12	64996	65007
rpl33-rps18	p1	(T)10	10	65553	65562
clpP-psbB	p4	(AGAA)3	12	68328	68339
petB intron	p1	(A)11	11	71370	71380
petB intron	c	(A)10t(A)15	26	71654	71679
infA	p1	(T)10	10	76416	76425
rpl16 intron	p1	(T)10	10	78943	78952
rpl16-rps3	p1	(T)12	12	79107	79118
ycf2-trnL-CAA	p2	(TA)5	10	83756	83765
rrn4.5	p4	(AACG)3	12	98101	98112
ndhD	p4	(AATA)3	12	106154	106165
ndhH	p2	(TC)5	10	112991	113000
rrn4.5	p4	(TCGT)3	12	116344	116355
trnL-CAA-ycf2	p2	(TA)5	10	130692	130701

## Sheet: Aristida_diffusa
SSR location	SSR type	SSR	Size	Start	End
trnQ-UUG-psbK	p2	(TA)6	12	6574	6585
psbK-psbL	p1	(T)12	12	7353	7364
trnS-GCU-psbD	p1	(T)10	10	8427	8436
trnG-GCC-trnfM-CAU	p1	(A)10	10	12429	12438
trnG-UCC-trnT-GGU	p1	(A)10	10	13867	13876
trnG-UCC-trnT-GGU	p4	(TATT)4	16	13992	14007
trnD-GUC-psbM	p1	(T)10	10	15622	15631
trnC-GCA-rpoB	p1	(A)12	12	18212	18223
trnC-GCA-rpoB	p2	(TC)5	10	18453	18462
rpoB	p3	(AGA)4	12	19860	19871
rpoC2	p2	(AT)5	10	25490	25499
rpoC2-rps2	p1	(A)10	10	29539	29548
atpl-atpH	p1	(T)10	10	32071	32080
ycf3 intron2	p4	(TTCG)3	12	42311	42322
ycf3 intron1	p1	(A)11	11	43715	43725
trnT-UGU-trnL-UAA	p2	(AT)5	10	46081	46090
trnT-UGU-trnL-UAA	p1	(A)10	10	46197	46206
trnL-UAA intron	p1	(T)10	10	46829	46838
trnL-UAA-trnF-GAA	p1	(T)10	10	47130	47139
ndhK	p1	(T)12	12	49358	49369
ndhC-trnV-UAC	c	(A)10ttctatttcagaactatgaaacagaatatcttgttttattatttactctttc(T)10	72	49841	49912
trnM-CAU	c	(GTAG)4aaaaattactagatagcattggacttacttcgcttcgctatctaataactttttctacctttctttcctttttattctac(CTTT)3	108	51235	51342
rbcL-psal	p1	(A)10	10	55644	55653
rbcL-psal	c	(A)10(TA)5	20	55759	55778
ycf4-cmeA	p1	(T)10	10	57414	57423
petA-psbJ	c	(A)10cgtataccctttcctttggttcaaggattg(T)11	51	60019	60069
psbE-petL	p1	(T)13	13	61755	61767
trnP-UGG-psaJ	p2	(TA)5	10	63640	63649
psaJ-rpl33	p3	(TTC)4	12	64344	64355
clpP-psbB	p4	(AGAA)3	12	67649	67660
petB intron	p1	(A)11	11	70689	70699
petB intron	p1	(T)10	10	70954	70963
infA	c	(T)10ctctccta(T)10	28	75733	75760
rpl16 intron	c	(T)18attatggataaatatcaatatataatagaaaaagttagg(T)10	67	77407	77473
rpl16 intron	p1	(T)12	12	77916	77927
rpl16 intron	p1	(T)13	13	78255	78267
rpl16-rps3	p1	(T)12	12	78385	78396
rps3-rpl22	p1	(T)10	10	79161	79170
ycf2-trnL-CAA	p2	(TA)5	10	85127	85136
rrn4.5	p4	(AACG)3	12	99457	99468
ndhD	p4	(AATA)3	12	107528	107539
rrn4.5	p4	(TCGT)3	12	117766	117777
trnL-CAA-ycf2	p2	(TA)5	10	132099	132108

## Sheet: Aristida_glaziovii
SSR location	SSR type	SSR	Size	Start	End
psbA-matK	p1	(A)10	10	1211	1220
matK-rps16	p1	(A)10	10	3729	3738
matK-rps16	p1	(A)11	11	4077	4087
matK-rps16	p1	(A)11	11	4377	4387
rps16-trnQ-UUG	p1	(T)11	11	6128	6138
trnS-GCU-psbD	p1	(T)11	11	8969	8979
trnG-GCC-trnfM-CAU	p1	(A)13	13	12969	12981
trnG-UCC-trnT-GGU	p1	(A)11	11	14303	14313
trnD-GUC-psbM	p1	(T)10	10	16080	16089
trnC-GCA-rpoB	c	(T)10gaattagtgaaccactcttaaatcggtat(TC)5	49	18913	18961
trnC-GCA-rpoB	p1	(T)10	10	19496	19505
rpoB	p3	(AGA)4	12	20381	20392
rpoC2	p2	(AT)5	10	26011	26020
rpoC2	p1	(A)10	10	29662	29671
rps2	p1	(A)11	11	30067	30077
ycf3 intron2	p1	(T)10	10	43284	43293
ycf3 intron1	c	(A)11c(A)12	24	44261	44284
trnT-UGU-trnL-UAA	c	(AT)5gaaaaataaaatcaaga(AT)5	37	46699	46735
trnT-UGU-trnL-UAA	p1	(A)10	10	46842	46851
trnL-UAA intron	p1	(T)12	12	47474	47485
ndhK	p1	(T)12	12	49995	50006
ndhC-trnV-UAC	p1	(A)10	10	50930	50939
trnM-CAU	p4	(GTAG)4	16	51878	51893
atpB-rbcL	p1	(T)10	10	53972	53981
rbcL	p1	(T)10	10	54162	54171
rbcL-psal	p1	(T)10	10	56824	56833
psbE-petL	p1	(T)11	11	62303	62313
trnP-UGG-psaJ	p2	(TA)6	12	64145	64156
trnP-UGG-psaJ	p3	(TTC)4	12	64851	64862
rpl33-rps18	p1	(T)11	11	65387	65397
clpP-psbB	p4	(AGAA)3	12	68181	68192
petB intron	p1	(A)10	10	71222	71231
petB intron	p1	(T)11	11	71482	71492
infA	c	(T)10ctctccta(T)10	28	76226	76253
rpl16 intron	c	(T)10attgtttcaagttacgattttgaattctttc(T)11	52	78365	78416
rpl16-rps3	p1	(T)12	12	78917	78928
rpl22	p3	(TTC)4	12	80092	80103
ycf2-trnL-CAA	p1	(A)11	11	83454	83464
rrn4.5	p4	(AACG)3	12	97202	97213
ndhD	p4	(AATA)3	12	105314	105325
ndhH	p2	(TC)5	10	112229	112238
rrn4.5	p4	(TCGT)3	12	115583	115594
trnL-CAA-ycf2	p1	(T)11	11	129333	129343

## Sheet: Aristida_pruinosa
SSR location	SSR type	SSR	Size	Start	End
matK-rps16	p1	(A)14	14	3776	3789
matK-rps16	p1	(A)12	12	4423	4434
trnQ-UUG-psbK	p2	(TA)5	10	6210	6219
trnS-GCU-psbD	p1	(T)11	11	8061	8071
trnT-GGU-trnE-UUC	p1	(T)11	11	14071	14081
trnD-GUC-psbM	p1	(T)10	10	15269	15278
trnD-GUC-psbM	p1	(T)10	10	15594	15603
trnC-GCA-rpoB	p1	(T)10	10	18089	18098
rpoB	p3	(AGA)4	12	19555	19566
rpoC2	p2	(AT)5	10	25185	25194
rpoC2	p1	(A)10	10	28836	28845
rpoC2-rps2	p1	(T)10	10	28989	28998
atpF	p1	(A)12	12	33304	33315
psaA-ycf3	p1	(T)17	17	41131	41147
ycf3 intron1	p1	(A)10	10	43412	43421
trnT-UGU-trnL-UAA	p2	(AT)5	10	45938	45947
trnL-UAA intron	p1	(T)12	12	46691	46702
trnL-UAA-trnF-GAA	p1	(T)10	10	47238	47247
ndhK	p1	(T)12	12	49252	49263
ndhC-trnV-UAC	p1	(T)10	10	49798	49807
ndhC-trnV-UAC	p1	(A)11	11	50193	50203
trnM-CAU	p4	(GTAG)4	16	51137	51152
atpB-rbcL	p1	(T)10	10	53209	53218
atpB-rbcL	p1	(T)11	11	53854	53864
rbcL-psal	p1	(A)10	10	55541	55550
ycf4-cemA	p1	(T)10	10	57111	57120
petA-psbJ	p1	(A)10	10	59685	59694
psbE-petL	p1	(T)12	12	61411	61422
trnP-UGG-psaJ	p2	(TA)5	10	63356	63365
psaJ-rpl33	p3	(TTC)4	12	64060	64071
clpP-psbB	p4	(AGAA)3	12	67370	67381
petB intron	p1	(A)11	11	70414	70424
petB intron	c	(A)11taaat(A)10	26	70694	70719
infA	c	(T)10ctctccta(T)10	28	75452	75479
rpl16 intron	p1	(T)12	12	77183	77194
rpl16 intron	p1	(T)12	12	77637	77648
rpl16-rps3	p1	(T)10	10	78148	78157
rpl22	p3	(TTC)4	12	79321	79332
trnL-CAU-ycf2	p4	(TATC)3	12	82918	82929
ycf2-trnL-CAA	p2	(TA)5	10	84835	84844
rrn4.5	p4	(AACG)3	12	99189	99200
ndhD	p4	(AATA)3	12	107278	107289
ndhH	p2	(TC)5	10	114220	114229
rrn4.5	p4	(TCGT)3	12	117574	117585
trnL-CAA-ycf2	p2	(TA)5	10	131931	131940
ycf2-trnI-CAU	p4	(ATAG)3	12	133843	133854

## Sheet: Aristida_purpurea
SSR location	SSR type	SSR	Size	Start	End
matK-rps16	p1	(A)15	15	3737	3751
trnQ-UUG-psbK	p2	(TA)5	10	7202	7211
trnG-UCC-trnT-GGU	p1	(A)14	14	14393	14406
trnD-GUC-psbM	p1	(T)15	15	16174	16188
trnC-GCA-rpoB	p1	(A)11	11	18829	18839
trnC-GCA-rpoB	c	(T)13gaattagtgaaccactcttaaatcggtat(TC)5	52	19028	19079
rpoB	p3	(AGA)4	12	20519	20530
rpoC2	p2	(AT)5	10	26154	26163
rpoC2	p1	(A)10	10	29805	29814
rpoC2-rps2	p1	(T)12	12	30004	30015
rpoC2-rps2	p1	(A)10	10	30209	30218
atpl-atpH	p1	(T)12	12	32573	32584
atpH-atpF	p1	(A)14	14	33223	33236
psaA-ycf3	p1	(T)12	12	41992	42003
ycf3 intron2	p1	(T)10	10	43094	43103
ycf3 intron2	p1	(T)12	12	43295	43306
ycf3 intron1	c	(A)10c(A)10	21	44274	44294
trnT-UGU-trnL-UAA	c	(AT)5gaaaaataaaatcaaga(AT)5	37	46715	46751
trnT-UGU-trnL-UAA	p1	(A)11	11	46865	46875
trnL-UAA intron	p2	(AC)5	10	47433	47442
ndhK	p1	(T)12	12	50021	50032
ndhC-trnV-UAC	c	(T)12cttgcgactttttc(TATTT)3ttttc(TATTT)3	61	50567	50627
ndhC-trnV-UAC	p1	(A)10	10	50992	51001
trnM-CAU	c	(GTAG)4aaaaattactagatagcattggacttacttcgcttcgctatctaataactttttctacctttctttcctttttattctacctttctttcc(T)11	117	51941	52057
atpB-rbcL	p1	(T)10	10	54037	54046
atpB-rbcL	p1	(T)11	11	54227	54237
atpB-rbcL	p1	(T)10	10	54684	54693
rbcL-psal	p1	(T)11	11	56348	56358
rbcL-psal	p1	(T)11	11	56905	56915
ycf4-cemA	p1	(T)11	11	58132	58142
trnP-UGG-psaJ	p2	(TA)5	10	64389	64398
psaJ-rpl33	p3	(TTC)4	12	65093	65104
clpP-psbB	p4	(AGAA)3	12	68404	68415
petB intron	c	(A)10tggaactatgattcatactcactatttagacctcgcaaccagactg(A)12	68	71381	71448
petB intron	p1	(A)10	10	71729	71738
infA	c	(T)10ctctccta(T)10	28	76473	76500
rpl16 intron	p1	(T)12	12	78652	78663
rpl16-rps3	p1	(T)14	14	79160	79173
rpl22	p3	(TTC)4	12	80336	80347
ycf2-trnL-CAA	p2	(TA)5	10	85872	85881
rrn4.5	p4	(AACG)3	12	100230	100241
ndhD	p4	(AATA)3	12	108325	108336
psaC-ndhE	p3	(AAT)4	12	110390	110401
ndhH	p2	(TC)5	10	115265	115274
rrn4.5	p4	(TCGT)3	12	118619	118630
trnL-CAA-ycf2	p2	(TA)5	10	132980	132989

## Sheet: Aristida_rufescens
SSR location	SSR type	SSR	Size	Start	End
matK-rps16	p1	(A)11	11	3723	3733
rps16-trnQ-UUG	p1	(T)10	10	5925	5934
trnQ-UUG-psbK	p2	(TA)5	10	6610	6619
psbK-psbl	p1	(T)10	10	7380	7389
trnS-GCU-psbD	p1	(T)10	10	8446	8455
trnD-GUC-psbM	p1	(T)11	11	15618	15628
trnD-GUC-psbM	p1	(T)10	10	15945	15954
trnC-GCA-rpoB	p1	(A)10	10	18104	18113
trnC-GCA-rpoB	p2	(TC)5	10	18345	18354
rpoB	p3	(AGA)4	12	19827	19838
rpoC2	p2	(AT)5	10	25456	25465
rpoC2	p1	(A)10	10	29107	29116
ycf3 intron2	p4	(TTCG)3	12	42267	42278
ycf3 intron1	p1	(A)11	11	43665	43675
trnT-UGU-trnL-UAA	c	(AT)6gaaaaagaaaatcaaga(AT)5gaaaaataaagagaaaatgccaagaaattggcattttcattcgatcattatatacatttttcattatatacattttttgagatattttg(T)10atttgttaataatttaaggattactatttag(A)11	180	45991	46170
trnT-UGU-trnL-UAA	p1	(A)10	10	46371	46380
trnL-UAA intron	p1	(T)11	11	46794	46804
trnL-UAA-trnF-GAA	p1	(T)10	10	47096	47105
ndhK	p1	(T)12	12	49311	49322
trnM-CAU	p4	(GTAG)3	12	51198	51209
atpB-rbcL	p1	(T)11	11	53455	53465
rbcL-psal	p1	(A)10	10	55693	55702
ycf4-cemA	p1	(T)11	11	57372	57382
petA-psbJ	p1	(A)10	10	59953	59962
trnP-UGG-psaJ	p2	(TA)5	10	63632	63641
psaJ-rpl33	p3	(TTC)4	12	64345	64356
rpl33-rps18	p1	(T)11	11	64893	64903
clpP-psbB	p4	(AGAA)3	12	67672	67683
petB intron	p1	(A)13	13	70715	70727
petB intron	p1	(T)10	10	70982	70991
infA	c	(T)10ctctccta(T)10	28	75755	75782
rpl16 intron	p1	(T)10	10	77487	77496
rpl16 intron	p1	(T)14	14	77939	77952
rpl16 intron	p1	(T)10	10	78284	78293
ycf2-trnL-CAA	p2	(TA)5	10	85153	85162
rrn4.5	p4	(AACG)3	12	99484	99495
ndhD	p4	(AATA)3	12	107599	107610
psaC-ndhE	p3	(AAT)4	12	109653	109664
ndhH	p2	(TC)5	10	114529	114538
rrn4.5	p4	(TCGT)3	12	117882	117893
trnL-CAA-ycf2	p2	(TA)5	10	132216	132225

## Sheet: Aristida_stipitata
SSR location	SSR type	SSR	Size	Start	End
psbA-matK	p1	(T)10	10	1579	1588
matK-rps16	p1	(A)13	13	3701	3713
matK-rps16	p1	(A)10	10	4052	4061
rps16-trnQ-UUG	p1	(T)10	10	5922	5931
trnQ-UUG-psbK	p2	(TA)5	10	7198	7207
psbK-psbl	p1	(T)11	11	7976	7986
trnG-UCC-trnT-GGU	p1	(A)10	10	14400	14409
trnT-GGU-trnE-UUC	p1	(T)12	12	14966	14977
trnD-GUC-psbM	p1	(A)13	13	16990	17002
trnC-GCA-rpoB	p1	(A)11	11	18781	18791
trnC-GCA-rpoB	c	(T)11gaattgcagtagtgaaccactcttaaatcggtat(TC)5	55	18977	19031
rpoB	p3	(AGA)4	12	20448	20459
rpoC2	p2	(AT)5	10	26078	26087
rpoC2-rps2	p1	(A)10	10	30154	30163
atpl-atpH	p1	(T)10	10	32654	32663
rps14-psaB	p1	(A)10	10	37439	37448
ycf3 intron2	p4	(TTCG)3	12	42900	42911
trnT-UGU-trnL-UAA	c	(AT)5aatataatattatatatgaaaaataaaatcaaga(AT)5	54	46603	46656
trnL-UAA intron	p1	(T)11	11	47411	47421
trnF-GAA-ndhJ	p1	(A)10	10	48082	48091
ndhK	p1	(T)12	12	49924	49935
ndhC-trnV-UAC	p1	(T)10	10	50470	50479
trnM-CAU	p4	(GTAG)4	16	51816	51831
atpB-rbcL	p1	(T)10	10	53910	53919
rbcL-psal	p2	(AT)5	10	56344	56353
rbcL-psal	p1	(T)10	10	56775	56784
petA-psbJ	p1	(T)10	10	60613	60622
psbE-petL	p1	(T)10	10	62303	62312
trnP-UGG-psaJ	p2	(TA)5	10	64243	64252
psaJ-rpl33	p3	(TTC)4	12	64947	64958
clpP-psbB	p4	(AGAA)3	12	68290	68301
petB intron	p1	(A)12	12	71328	71339
petB intron	p1	(A)10	10	71614	71623
infA	c	(T)10ctctccta(T)10	28	76367	76394
rpl16 intron	p1	(T)10	10	78099	78108
rpl16 intron	p1	(T)14	14	78532	78545
rpl16 intron	p1	(T)15	15	78878	78892
ycf2-trnL-CAA	p2	(TA)5	10	85767	85776
rrn4.5	p4	(AACG)3	12	100103	100114
ndhD	p4	(AATA)3	12	108210	108221
psaC-ndhE	p1	(A)11	11	109897	109907
rrn4.5	p4	(TCGT)3	12	118439	118450
trnL-CAA-ycf2	p2	(TA)5	10	132778	132787

## Sheet: Aristida_ternipes
SSR location	SSR type	SSR	Size	Start	End
matK-rps16	c	(A)10taggactaagaaagaggctaattgtgtctaaataattaagggaagaggtactagtgactctctcctac(TTTA)3	90	4357	4446
rps16 intron	p1	(A)12	12	4833	4844
trnQ-UUG-psbK	p2	(TA)5	10	7180	7189
psbK-psbl	p1	(T)11	11	7946	7956
trnS-GCU-psbD	p1	(T)12	12	9031	9042
trnT-GGU-trnE-UUC	p1	(T)11	11	14981	14991
psbM-petN	p1	(A)10	10	17078	17087
trnC-GCA-rpoB	p1	(A)11	11	18685	18695
trnC-GCA-rpoB	p1	(A)10	10	19094	19103
trnC-GCA-rpoB	p1	(T)11	11	19471	19481
rpoB	p3	(AGA)4	12	20355	20366
rpoC2	p2	(AT)5	10	25985	25994
rpoC2	p1	(A)10	10	29615	29624
atpl-atpH	p1	(T)12	12	32531	32542
psaA-ycf3	p1	(T)10	10	41912	41921
ycf3 intron1	c	(A)11c(A)10	22	44188	44209
rps4-trnT-UGU	p2	(TA)6	12	45997	46008
trnT-UGU-trnL-UAA	c	(AT)6gaaaaaaaatcaaga(AT)5	37	46565	46601
trnL-UAA-trnF-GAA	p1	(T)10	10	47878	47887
ndhK	p1	(T)12	12	49887	49898
trnM-CAU	p4	(GTAG)4	16	51744	51759
atpB-rbcL	p1	(T)10	10	53833	53842
rbcL-psal	p1	(T)10	10	56690	56699
ycf4-cemA	p1	(T)10	10	57912	57921
petA-psbJ	p1	(A)13	13	60488	60500
psbE-petL	p1	(T)12	12	62221	62232
trnP-UGG-psaJ	p2	(TA)5	10	64163	64172
psaJ-rpl33	p3	(TTC)4	12	64873	64884
rps12-clpP	p1	(A)12	12	67461	67472
clpP-psbB	p4	(AGAA)3	12	68210	68221
psbH-petB	p1	(T)10	10	71037	71046
petB intron	p1	(A)10	10	71255	71264
petB intron	p1	(A)13	13	71550	71562
infA	c	(T)10ctctccta(T)10	28	76309	76336
rpl16 intron	p1	(T)10	10	78040	78049
rpl16 intron	p1	(T)13	13	78490	78502
rpl16-rps3	p1	(T)10	10	79006	79015
rps3-rpl22	p1	(T)11	11	79741	79751
rpl22	p3	(TTC)4	12	80182	80193
ycf2-trnL-CAA	p2	(TA)5	10	84703	84712
rrn4.5	p4	(AACG)3	12	99057	99068
ndhF-rpl32	p1	(T)10	10	104377	104386
rpl32-trnL-UAG	p1	(A)11	11	105137	105147
ndhD	p4	(AATA)3	12	107140	107151
psaC-ndhE	p3	(AAT)4	12	109214	109225
ndhH	p2	(TC)5	10	114096	114105
rrn4.5	p4	(TCGT)3	12	117446	117457
trnL-CAA-ycf2	p2	(TA)5	10	131803	131812

[truncated: 6 more sheets: Sartidia_dewinteri, Sartidia_isaloensis, Sartidia_perrieri, Sheet14, Stipagrostis_pennata, Sheet16]
