# Supplementary material for: Comparative and Phylogenetic Analysis of Complete Plastomes among Aristidoideae Species (Poaceae)
Source: Biology (Basel). 2022 Jan 2;11(1):63. doi: 10.3390/biology11010063 (PMC8773369; doi:10.3390/biology11010063)
Supplement: Supplementary file 1 [file biology-11-00063-s001.zip › Table S3.xlsx]

## Sheet: Sheet1
SSR location	SSR	SSR type	Aristida adscensionis	Aristida behriana	Aristida congesta	Aristida diffusa	Aristida glaziovii	Aristida pruinosa	Aristida purpurea	Aristida rufescens	Aristida stipitata	Aristida ternipes	Sartidia dewinteri	Sartidia isaloensis	Sartidia perrieri	Stipagrostis hirtigluma	Stipagrostis pennata	Stipagrostis uniplumis
psbA-matK	(A)10	p1	-	-	-	-	(A)10	-	-	-	-	(A)10	-	-	-	-	-	-
psbA-matK	(T)10	p1	-	-	-	-	-	-	-	-	(T)10	-	-	-	-	-	-	-
matK-rps16	(A)14	p1	(A)14	(A)13	(A)14	-	(A)10	(A)14	(A)15	(A)11	(A)13	-	-	-	-	-	-	-
matK-rps16	(A)11	p1	-	-	-	-	(A)11	-	-	-	(A)10	-	-	-	-	-	-	-
matK-rps16	(A)10	p1	-	(A)10	-	-	-	-	(A)10	-	-	-	-	-	-	-	-	-
matK-rps16	(AAAT)3	p4	-	-	-	-	-	-	-	-	-	-	(AAAT)3	(AAAT)3	(AAAT)3	(AAAT)3	(AAAT)3	(AAAT)3
matK-rps16	(CTAT)3	p4	(CTAT)3	-	-	-	-	-	-	-	-	-	-	-	-	-	-	-
matK-rps16	(A)12	p1	(A)12	-	-	-	(A)11	(A)12	-	-	-	(A)10	-	(A)11	-	-	-	-
rps16 intron	(A)12	p1	(A)12	-	(A)10	-	-	-	-	-	-	(A)12	-	-	-	-	-	-
rps16-trnQ-UUG	(T)11	p1	-	-	-	-	-	-	-	-	-	-	(T)11	-	-	-	-	-
rps16-trnQ-UUG	(T)11	p1	-	(T)11	-	-	-	-	-	(T)10	(T)10	-	-	-	-	-	-	-
rps16-trnQ-UUG	(T)11	p1	-	-	-	-	-	-	-	-	-	-	-	-	-	-	(T)11	-
rps16-trnQ-UUG	(A)12	p1	(A)12	-	(A)12	-	-	-	-	-	-	-	-	-	-	-	-	-
rps16-trnQ-UUG	(T)11	p1	-	-	-	-	(T)11	-	-	-	-	-	-	-	-	-	-	-
trnQ-UUG-psbK	(TA)5	P2	-	(TA)5	(TA)5	(TA)6	-	(TA)5	(TA)5	(TA)5	(TA)5	(TA)5	-	-	-	-	-	-
psbK-psbl	(A)10	p1	-	-	-	-	-	-	-	-	-	-	(A)10	-	(A)14	-	-	-
psbK-psbL	(T)11	p1	(T)11	(T)10	-	(T)12	-	-	-	(T)10	(T)11	(T)11	-	-	-	-	-	-
trnS-GCU-psbD	(T)10	p1	-	-	-	-	-	-	-	-	-	-	-	-	(T)10	-	(T)11	-
trnS-GCU-psbD	(T)11	p1	-	(T)11	-	(T)10	(T)11	(T)11	-	(T)10	-	(T)12	(T)14	(T)12	-	-	(T)10	-
trnG-GCC-trnfM-CAU	(A)10	p1	-	-	-	(A)10	(A)13	-	-	-	-	-	-	-	-	-	-	-
trnG-GCC-trnfM-CAU	(AATAG)3	p5	-	-	-	-	-	-	-	-	-	-	(AATAG)3	(AATAG)3	-	-	-	-
trnT-GGU-trnE-UUC	(T)11	p1	-	(T)11	-	-	-	(T)11	-	-	(T)12	(T)11	-	(T)10	(T)10	-	-	-
trnG-UCC-trnT-GGU	(A)10	p1	(A)15	(A)13	-	-	(A)11	-	(A)14	-	(A)10	-	-	-	-	-	-	-
trnG-UCC-trnT-GGU	(A)15	p1	(A)15	(A)13	(A)14	(A)10	(A)11	-	(A)14	-	-	-	-	-	-	-	-	-
trnG-UCC-trnT-GGU	(A)14	p1	-	-	(A)14	(A)10	-	-	(A)14	-	-	-	-	-	-	-	-	-
trnG-UCC-trnT-GGU	(TATT)4	p4	-	-	-	(TATT)4	-	-	-	-	-	-	-	-	-	-	-	-
trnT-GGU-trnE-UUC	(TTTTA)3	p5	-	-	-	-	-	-	-	-	-	-	(TTTTA)3	-	-	-	-	-
trnT-GGU-trnE-UUC	(CTA)4	p3	(CTA)4	-	-	-	-	-	-	-	-	-	-	-	-	-	-	-
trnT-GGU-trnE-UUC	(T)11	p1	-	(T)11	-	-	-	(T)11	-	-	(T)12	(T)11	-	(T)10	(T)10	-	-	-
trnE-UUC-trnY-GUA	(A)10	p1	-	-	-	-	-	-	-	-	-	-	-	-	(A)10	-	-	-
trnY-GUA-trnD-GUC	(A)10	p1	-	-	(A)10	-	-	-	-	-	-	-	-	-	-	-	-	-
trnD-GUC-psbM	(T)11	p1	(T)11	(T)12	(T)13	(T)10	(T)10	(T)10	(T)15	(T)11	-	-	-	-	-	-	-	(T)10
trnD-GUC-psbM	(T)10	p1	(T)10	-	-	-	-	(T)10	-	(T)10	-	-	-	-	-	-	-	-
trnD-GUC-psbM	(TTCTAC)4	p6	(TTCTAC)4	-	-	-	-	-	-	-	-	-	-	-	-	-	-	-
trnD-GUC-psbM	(A)13	p1	-	-	-	-	-	-	-	-	(A)13	-	-	-	-	-	-	-
psbM-petN	(ATAGA)3	p5	-	-	-	-	-	-	-	-	-	-	(ATAGA)3	-	-	-	-	-
psbM-petN	(A)10	p1	-	-	-	-	-	-	-	-	-	(A)10	-	-	-	-	-	-
trnC-GCA-rpoB	(A)12	p1	(A)12	-	(A)11	(A)12	-	-	(A)11	(A)10	(A)11	(A)11	-	-	-	-	-	-
trnC-GCA-rpoB	(A)10	p1	-	-	-	-	-	-	-	-	-	(A)10	-	-	-	-	-	-
trnC-GCA-rpoB	(T)10	p1	-	(T)10	(T)11	-	(T)10	(T)10	(T)13	-	(T)11	-	-	-	-	-	-	-
trnC-GCA-rpoB	(A)11	p1	-	-	-	-	(T)10	-	-	-	-	(A)11	-	-	-	-	-	-
trnC-GCA-rpoB	(TC)5	p2	(TC)5	(TC)5	(TC)5	(TC)5	(TC)5	-	(TC)5	(TC)5	(TC)5	-	-	-	-	-	-	-
trnC-GCA-rpoB	(T)11	p1	-	-	-	-	(T)10	-	-	-	-	(T)11	-	-	-	-	-	-
rpoB	(AGA)4	p3	(AGA)4	(AGA)4	(AGA)4	(AGA)4	(AGA)4	(AGA)4	(AGA)4	(AGA)4	(AGA)4	(AGA)4	(AGA)4	(AGA)4	(AGA)4	-	-	-
rpoC1	(AAT)4	p3	-	-	-	-	-	-	-	-	-	-	-	-	-	(AAT)4	(AAT)4	(AAT)4
rpoC2	(AT)5	p2	(AT)5	(AT)5	(AT)5	(AT)5	(AT)5	(AT)5	(AT)5	(AT)5	(AT)5	(AT)5	(AT)5	(AT)5	(AT)5	(AT)5	(AT)5	(AT)5
rpoC2	(A)10	p1	(A)10	(A)10	-	-	(A)10	(A)10	(A)10	(A)10	(A)10	(A)10	(A)10	(A)10	(A)10	(A)10	(A)10	(A)10
rpoC2-rps2	(T)12	p1	-	-	-	-	-	-	(T)12	-	-	-	-	-	-	-	-	-
rpoC2-rps2	(A)10	p1	(A)10	(A)10	-	(A)10	(A)11	-	(A)10	-	(A)10	(A)10	-	-	-	(A)10	-	(A)10
rpoC2-rps2	(T)10	p1	-	-	-	-	-	(T)10	-	-	-	-	-	-	-	-	-	-
rpoC2-rps2	(TTTA)3	p4	-	-	-	-	-	-	-	-	-	-	-	-	-	-	(TTTA)3	-
rps2-atpl	(T)11	p1	-	-	-	-	-	-	-	-	-	-	-	-	(T)11	-	-	-
atpl-atpH	(GAAA)3	p4	-	-	-	-	-	-	-	-	-	-	(GAAA)3	-	-	-	-	-
atpl-atpH	(G)12	p1	-	-	-	-	-	-	-	-	-	-	-	-	-	-	(G)12	-
atpl-atpH	(T)10	p1	-	-	(T)10	(T)10	-	-	(T)12	-	(T)10	(T)12	(T)11	(T)11	(T)11	(T)13	(T)12	(T)12
atpH-atpF	(A)14	p1	-	-	-	-	-	-	(A)14	-	-	-	-	-	-	-	-	-
atpF intron	(A)10	p1	-	(A)10	-	-	-	(A)12	-	-	-	-	-	-	-	-	-	-
atpF intron	(A)10	p1	-	-	-	-	-	-	-	-	-	-	-	(A)10	-	-	-	-
atpF intron	(ATTT)3	p4	-	-	(ATTT)3	-	-	-	-	-	-	-	-	-	-	-	-	-
trnR-UCU-rps14	(T)12	p1	-	(T)12	-	-	-	-	-	-	-	-	-	-	-	(T)12	(T)12	(T)11
rps4-trnT-UGU	(TA)6	p2	-	-	-	-	-	-	-	-	-	(TA)6	-	-	-	-	-	-
rps4-trnT-UGU	(A)10	p1	-	-	-	-	-	-	-	-	-	-	-	-	(A)10	-	-	-
rps14-psaB	(A)10	p1	-	-	(A)10	-	-	-	-	-	(A)10	-	-	-	-	-	-	-
psaA-ycf3	(T)12	p1	-	(T)12	-	-	-	(T)17	(T)12	-	-	(T)10	-	-	(T)10	(T)10	-	(T)10
psaA-ycf3	(AT)6	p2	-	-	-	-	-	-	-	-	-	-	-	-	-	(AT)6	(AT)6	-
ycf3 intron2	(TTCG)3	p4	-	-	(TTCG)3	(TTCG)3	-	-	-	(TTCG)3	(TTCG)3	-	-	-	-	-	-	-
ycf3 intron2	(T)10	p1	-	-	(T)10	-	(T)10	-	(T)12	-	-	-	(T)10	-	(T)11	-	-	-
ycf3 intron1	(A)11	p1	-	(A)11	(A)11	(A)11	(A)12	-	(A)10	(A)11	-	(A)10	(A)10	-	(A)10	(A)10	(A)10	(A)11
ycf3 intron2	(T)10	p1	-	-	-	-	-	-	(T)10	-	-	-	-	-	-	-	-	-
ycf3-trnS-GGA	(A)11	p1	(A)11	-	-	-	-	-	-	-	-	-	-	-	-	-	-	-
trnS-GGA-rps4	(A)12	p1	-	-	-	-	-	-	-	-	-	-	(A)12	-	-	-	-	-
trnT-UGU-trnL-UAA	(AT)5	p2	(AT)5	(AT)5	(AT)7	(AT)5	(AT)5	(AT)5	(AT)5	(AT)5	(AT)5	(AT)5	-	-	-	-	-	-
trnT-UGU-trnL-UAA	(A)11	p1	-	(A)11	(A)10	(A)10	(A)10	-	(A)11	(A)11	-	-	-	-	-	-	-	-
trnT-UGU-trnL-UAA	(A)11	p1	-	(A)11	-	-	-	-	-	(A)10	-	-	-	-	-	(A)10	-	(A)10
trnT-UGU-trnL-UAA	(AT)5	p2	-	(AT)6	(AT)6	-	(AT)5	-	(AT)5	(AT)6	(AT)5	(AT)6	(AT)5	-	(AT)5	(AT)5	(AT)5	(AT)5
trnT-UGU-trnL-UAA	(T)10	p1	-	-	-	-	-	-	-	-	-	-	-	(T)10	(T)10	-	-	-
trnL-UAA intron	(T)10	p1	(T)10	-	(T)12	(T)10	(T)12	(T)12	-	(T)11	(T)11	-	-	-	-	-	-	-
trnL-UAA intron	(AC)5	p2	-	-	-	-	-	-	(AC)5	-	-	-	-	-	-	-	-	-
trnL-UAA intron	(TTTA)3	p4	-	-	-	-	-	-	-	-	-	-	-	-	-	(TTTA)3	(TTTA)3	(TTTA)3
trnL-UAA-trnF-GAA	(T)10	p1	(T)10	-	-	(T)10	-	-	-	(T)10	-	-	-	-	-	-	-	-
trnL-UAA-trnF-GAA	(T)10	p1	-	-	(T)10	-	-	(T)10	-	-	-	(T)10	-	-	-	(T)10	-	(T)10
trnL-UAA-trnF-GAA	(C)21	p1	-	-	-	-	-	-	-	-	-	-	-	(C)21	-	-	-	-
trnF-GAA-ndhJ	(A)10	p1	-	-	-	-	-	-	-	-	(A)10	-	(A)13	-	(A)13	-	-	-
ndhK	(T)14	p1	(T)14	(T)12	(T)12	(T)12	(T)12	(T)12	(T)12	(T)12	(T)12	(T)12	(T)14	(T)14	(T)14	(T)12	(T)12	(T)12
ndhC-trnV-UAC	(T)10	p1	-	(T)10	(T)14	-	-	(T)10	(T)12	-	(T)10	-	-	-	-	-	-	-
ndhC-trnV-UAC	(A)11	p1	(A)11	(A)11	-	-	(A)10	(A)11	(A)10	-	-	-	(A)10	(A)11	(A)10	(A)11	-	-
ndhC-trnV-UAC	(T)10	p1	-	-	-	-	-	-	-	-	-	-	(T)11	(T)10	-	-	-	-
ndhC-trnV-UAC	(AT)5	p2	(AT)5	-	-	-	-	-	-	-	-	-	-	-	-	-	-	-
ndhC-trnV-UVC	(ATTAG)3	p5	-	-	-	-	-	-	-	-	-	-	-	-	-	-	(ATTAG)3	-
trnM-CAU	(GTAG)4	p4	(GTAG)4	(GTAG)4	(GTAG)4	(GTAG)4	(GTAG)4	(GTAG)4	(GTAG)4	(GTAG)3	(GTAG)4	(GTAG)4	-	(GTAG)3	(GTAG)3	(GTAG)4	(GTAG)5	(GTAG)4
atpB-rbcL	(T)13	p1	(T)13	(T)10	-	-	(T)10	-	(T)11	(T)11	-	-	-	-	-	-	-	-
atpB-rbcL	(T)10	p1	-	-	-	-	(T)10	(T)10	(T)10	-	(T)10	(T)10	(T)11	-	(T)10	-	-	-
atpB-rbcL	(T)11	p1	-	-	(T)11	-	-	(T)11	(T)10	-	-	-	-	-	-	-	-	-
rbcL-psal	(A)10	p1	-	-	(A)10	-	-	-	-	(A)10	-	-	-	-	-	-	-	-
rbcL-psal	(T)11	p1	-	-	-	-	-	-	(T)11	-	-	-	-	-	-	-	-	-
rbcL-psal	(A)10	p1	-	-	-	(A)10	-	(A)10	-	-	-	-	-	-	-	-	-	-
rbcL-psal	(T)10	p1	-	-	(T)10	-	(T)10	-	(T)11	-	(T)10	(T)10	-	(T)11	-	-	-	-
rbcL1-psa1	(T)10	p1	-	-	-	-	-	-	-	-	-	-	-	-	-	-	(T)10	-
rbcL-psaL	(AT)5	p2	(AT)5	-	-	(AT)5	-	-	-	-	(AT)5	-	-	-	-	-	-	-
psal-ycf4	(TTAT)3	p4	(TTAT)3	-	-	-	-	-	-	-	-	-	-	-	-	-	-	-
psal-ycf4	(T)11	p1	-	-	-	-	-	-	-	-	-	-	-	-	-	(T)11	-	(T)11
psal-ycf4	(T)12	p1	-	-	-	-	-	-	-	-	-	-	-	-	-	-	(T)12	-
ycf4-cmeA	(T)10	p1	-	(T)10	(T)12	(T)10	-	(T)10	(T)11	(T)11	-	(T)10	-	-	-	-	-	-
petA-psbJ	(A)10	p1	(A)10	-	-	-	-	(A)10	-	(A)10	-	-	-	-	-	(A)10	-	-
petA-psbJ	(A)13	p1	-	-	-	-	-	-	-	-	-	(A)13	-	-	-	-	-	-
petA-psbJ	(T)10	p1	-	-	-	(T)11	-	-	-	-	(T)10	-	-	-	-	-	-	-
psbE-petL	(T)15	p1	(T)15	(T)15	-	(T)13	(T)11	(T)12	-	-	(T)10	(T)12	-	-	-	-	-	-
psbE-petL	(A)10	p1	-	-	-	(T)11	-	-	-	-	-	-	(A)10	-	-	-	(A)11	-
trnP-UGG-psaJ	(TA)5	p2	(TA)5	(TA)5	(TA)5	(TA)5	(TA)6	(TA)5	(TA)5	(TA)5	(TA)5	(TA)5	(TA)5	(TA)5	(TA)5	-	-	-
psaJ-rpl33	(TTC)4	p3	-	(TTC)4	(TTC)4	(TTC)4	(TTC)4	(TTC)4	(TTC)4	(TTC)4	(TTC)4	(TTC)4	(TTC)4	(TTC)4	(TTC)4	(TTC)3	(TTC)4	(TTC)3
rpl33-rps18	(T)10	p1	-	-	(T)10	-	(T)11	-	-	(T)11	-	-	-	-	-	(T)11	(T)11	(T)12
rps12-clpP	(A)10	p1	-	-	-	-	-	-	-	-	-	-	-	-	-	(A)10	-	-
rps12-clpP	(A)12	p1	-	-	-	-	-	-	-	-	-	(A)12	-	-	-	-	-	-
rps18-rpl20	(AT)6	p2	-	-	-	-	-	-	-	-	-	-	(AT)6	-	(AT)6	-	-	-
clpP-psbB	(AGAA)3	p4	(AGAA)3	(AGAA)3	(AGAA)3	(AGAA)3	(AGAA)3	(AGAA)3	(AGAA)3	(AGAA)3	(AGAA)3	(AGAA)3	-	-	-	-	-	-
psbH-petB	(T)10	p1	-	-	-	-	-	-	-	-	-	(T)10	-	-	-	-	-	-
petB intron	(A)10	p1	(A)10	(A)14	(A)11	(A)11	(A)10	(A)11	(A)12	(A)13	(A)12	(A)10	-	-	-	-	-	-
petB intron	(A)11	p1	-	-	-	-	-	-	-	-	-	-	-	-	-	-	(A)11	-
petB intron	(T)10	p1	(T)10	-	-	(T)10	(T)11	-	-	(T)10	-	-	-	-	-	-	-	-
petB intron	(A)10	p1	(A)11	-	(A)15	-	-	(A)11	(A)10	-	(A)10	(A)13	-	-	-	-	-	-
rps11-rpl36	(T)10	p1	-	-	-	-	-	-	-	-	-	-	-	-	(T)10	-	-	-
rpl36-infA	(A)14	p1	-	-	-	-	-	-	-	-	-	-	(A)14	(A)12	(A)13	-	-	-
infA	(T)10	p1	(T)10	(T)10	(T)10	(T)10	(T)10	(T)10	(T)10	(T)10	(T)10	(T)10	-	-	-	-	-	-
infA	(T)10	p1	(T)10	(T)10	-	(T)10	(T)10	(T)10	(T)10	(T)10	(T)10	(T)10	(T)10	(T)10	(T)10	(T)13	(T)13	(T)13
rpl14-rpl16	(A)13	p1	(A)13	-	-	-	-	-	-	-	-	-	-	-	-	-	-	-
rpl14-rpl16	(A)10	p1	-	(A)10	-	-	-	-	-	-	-	-	-	-	-	-	-	-
rpl16 intron	(T)11	p1	(T)11	(T)10	-	(T)12	(T)11	(T)12	(T)12	(T)14	(T)14	(T)13	-	-	-	-	-	-
rpl16 intron	(T)10	p1	-	-	(T)10	(T)13	-	-	-	(T)10	(T)15	-	-	-	-	-	-	-
rpl16 intron	(T)11	p1	-	(T)11	-	(T)10	-	(T)12	-	(T)10	(T)10	(T)10	-	-	-	-	-	-
rpl16-rps3	(T)10	p1	(T)10	(T)12	(T)12	-	(T)12	(T)10	(T)14	-	-	(T)10	(T)12	-	(T)14	-	-	-
rpl16-rps3	(T)12	p1	-	-	-	(T)12	-	-	-	-	-	-	-	-	-	-	(T)10	-
rps3-rpl22	(T)11	p1	(T)11	-	-	(T)10	-	-	-	-	-	(T)11	-	-	-	(T)10	(T)10	(T)11
rpl22	(TTC)4	P3	-	(TTC)4	-	-	(TTC)4	(TTC)4	(TTC)4	-	-	(TTC)4	-	-	-	(TTC)4	(TTC)4	(TTC)4
ycf2-trnL-CAA	(A)11	p1	-	-	-	-	(A)11	-	-	-	-	-	-	-	-	-	-	-
ycf2-trnL-CAA	(TA)5	p2	(TA)5	(TA)5	(TA)5	(TA)5	-	(TA)5	(TA)5	(TA)5	(TA)5	(TA)5	(TA)5	(TA)5	(TA)5	(TA)5	(TA)5	(TA)5
rrn4.5	(AACG)3	p4	(AACG)3	(AACG)3	(AACG)3	(AACG)3	(AACG)3	(AACG)3	(AACG)3	(AACG)3	(AACG)3	(AACG)3	(AACG)3	(AACG)3	(AACG)3	(AACG)3	(AACG)3	(AACG)3
rpl32	(A)10	p1	(A)10	-	(A)10	(A)10	-	-	-	(A)10	(A)10	-	-	-	-	-	-	-
ndhF-rpl32	(T)10	p1	-	-	-	-	-	-	-	-	-	(T)10	-	-	-	-	-	-
ndhF-rpl32	(A)10	p1	-	-	-	-	-	-	-	-	-	-	-	-	(A)10	-	-	-
ndhF-rpl32	(A)11	p1	-	-	-	-	-	-	-	-	-	-	-	-	-	(A)11	(A)12	(A)11
rpl32-trnL-UAG	(A)11	p1	-	-	-	-	-	-	-	-	-	(A)11	-	-	-	-	-	-
ccsA-ndhD	(T)10	p1	-	-	-	-	-	-	-	-	-	-	(T)10	-	-	-	-	-
ndhD	(AATA)3	p4	(AATA)3	(AATA)3	(AATA)3	(AATA)3	(AATA)3	(AATA)3	(AATA)3	(AATA)3	(AATA)3	(AATA)3	(AATA)3	(AATA)3	(AATA)3	(AATA)3	(AATA)3	(AATA)3
psaC-ndhE	(AAT)4	P3	-	(AAT)4	-	-	-	(AAT)3	(AAT)4	(AAT)4	-	(AAT)4	(AAT)3	(AAT)3	(AAT)3	-	-	-
psaC-ndhE	(A)12	p1	-	-	-	-	-	-	-	-	-	-	(A)12	-	-	-	-	-
psaC-ndhE	(A)11	p1	-	-	-	-	-	-	-	-	(A)11	(A)10	-		-	-	-	-
ndhE-ndhG	(T)14	p1	-	-	-	-	-	-	-	-	-	-	-	(T)14	-	-	-	-
ndhG-ndhI	(TA)5	p2	-	-	-	-	-	-	-	-	-	-	(TA)5	(TA)5	(TA)5	(TA)5	(TA)5	(TA)5
ndhH	(TC)5	p2	(TC)5	(TC)5	(TC)5	-	(TC)5	(TC)5	(TC)5	(TC)5	-	(TC)5	(TC)5	(TC)5	(TC)5	(TC)5	(TC)5	(TC)5
rrn4.5	(TCGT)3	p4	(TCGT)3	(TCGT)3	(TCGT)3	(TCGT)3	(TCGT)3	(TCGT)3	(TCGT)3	(TCGT)3	(TCGT)3	(TCGT)3	(TCGT)3	(TCGT)3	(TCGT)3	(TCGT)3	(TCGT)3	(TCGT)3
trnl-GAU intron	(TTCT)3	p4	-	-	-	-	-	-	-	-	-	-	-	-	-	(TTCT)3	-	-
trnL-CAA-ycf2	(TA)5	p2	(TA)5	(TA)5	(TA)5	(TA)5	-	(TA)5	(TA)5	(TA)5	(TA)5	(TA)5	(TA)5	(TA)5	(TA)5	(TA)5	(TA)5	(TA)5
trnL-CAA-ycf2	(T)11	p1	-	-	-	-	(T)11	-	-	-	-	-	-	-	-	-	-	-
ycf2-trnI-CAU	(ATAG)3	p4	-	-	-	-	-	(ATAG)3	-	-	-	-	-	-	-	-	-	-
