# Supplementary material for: Comparative and Phylogenetic Analysis of Complete Plastomes among Aristidoideae Species (Poaceae)
Source: Biology (Basel). 2022 Jan 2;11(1):63. doi: 10.3390/biology11010063 (PMC8773369; doi:10.3390/biology11010063)
Supplement: Supplementary file 1 [file biology-11-00063-s001.zip › Table S4.xlsx]

## Sheet: Codon Usage Analysis
Table S4 Codon usage analysis of plastome protein coding genes in 16 Aristidoideae species.
		Aristida adscensionis		Aristida behriana		Aristida congesta		Aristida diffusa		Aristida glaziovii		Aristida pruinosa		Aristida purpurea		Aristida rufescens		Aristida stipitata		Aristida ternipes		Sartidia dewinteri	Sar.dewinteri	Sartidia isaloensis		Sartidia perrieri		Stipagrostis hirtigluma		Stipagrostis pennata		Stipagrostis uniplumis
Amino Acid	Codon	Count	RSCU	Count	RSCU	Count	RSCU	Count	RSCU	Count	RSCU	Count	RSCU	Count	RSCU	Count	RSCU	Count	RSCU	Count	RSCU	Count	RSCU	Count	RSCU	Count	RSCU	Count	RSCU	Count	RSCU	Count	RSCU
Phe	UUU(F)	628	1.32	628	1.32	629	1.33	624	1.32	625	1.33	627	1.32	628	1.32	633	1.33	629	1.33	623	1.32	633	1.32	628	1.32	628	1.32	632	1.31	628	1.32	632	1.31
	UUC(F)	320	0.68	321	0.68	317	0.67	321	0.68	317	0.67	322	0.68	320	0.68	320	0.67	319	0.67	324	0.68	325	0.68	325	0.68	322	0.68	330	0.69	325	0.68	330	0.69
sum		948	0.0558107	949	0.055771	946	0.055634	945	0.0555752	942	0.0553955	949	0.0557481	948	0.0557549	953	0.055842	948	0.0557286	947	0.0557026	958	0.0561153	953	0.0559469	950	0.0557708	962	0.056254	953	0.055878	962	0.056254
Leu	UUA(L)	632	2.05	625	2.02	627	2.02	630	2.03	622	2.01	627	2.03	619	2	628	2.02	626	2.03	628	2.03	632	2.04	628	2.03	629	2.04	631	2.04	632	2.05	631	2.04
	UUG(L)	358	1.16	357	1.16	361	1.17	360	1.16	364	1.17	358	1.16	361	1.17	366	1.18	363	1.17	362	1.17	351	1.13	350	1.13	350	1.13	356	1.15	353	1.14	356	1.15
	CUU(L)	412	1.33	413	1.34	412	1.33	414	1.34	418	1.35	415	1.34	413	1.34	412	1.32	415	1.34	417	1.35	407	1.31	405	1.31	405	1.31	402	1.3	400	1.3	402	1.3
	CUC(L)	107	0.35	109	0.35	112	0.36	108	0.35	109	0.35	107	0.35	111	0.36	110	0.35	108	0.35	110	0.35	115	0.37	114	0.37	115	0.37	116	0.37	118	0.38	115	0.37
	CUA(L)	256	0.83	255	0.83	259	0.84	258	0.83	256	0.83	255	0.82	258	0.83	258	0.83	254	0.82	253	0.82	262	0.85	261	0.85	262	0.85	262	0.85	259	0.84	263	0.85
	CUG(L)	88	0.28	94	0.3	87	0.28	89	0.29	92	0.3	95	0.31	92	0.3	92	0.3	88	0.28	90	0.29	93	0.3	94	0.3	92	0.3	91	0.29	88	0.29	90	0.29
sum		1853	0.10909	1853	0.108898	1858	0.109268	1859	0.109327	1861	0.109438	1857	0.109088	1854	0.10904	1866	0.10934	1854	0.108988	1860	0.109405	1860	0.10895	1852	0.108724	1853	0.108782	1858	0.108649	1850	0.108473	1857	0.10859
Ile	AUU(I)	715	1.52	721	1.53	713	1.52	713	1.52	712	1.52	720	1.53	709	1.51	712	1.52	715	1.52	707	1.51	714	1.5	717	1.51	712	1.5	706	1.5	709	1.51	704	1.5
	AUC(I)	254	0.54	259	0.55	258	0.55	257	0.55	259	0.55	257	0.54	262	0.56	262	0.56	255	0.54	263	0.56	261	0.55	255	0.54	260	0.55	271	0.58	262	0.56	271	0.58
	AUA(I)	443	0.94	436	0.92	434	0.93	433	0.93	433	0.93	439	0.93	437	0.93	433	0.92	443	0.94	435	0.93	451	0.95	448	0.95	450	0.95	433	0.92	440	0.94	432	0.92
sum		1412	0.0831273	1416	0.0832158	1405	0.0826276	1403	0.08251	1404	0.082564	1416	0.0831816	1408	0.0828089	1407	0.0824446	1413	0.0830639	1405	0.0826422	1426	0.0835286	1420	0.0833627	1422	0.0834801	1410	0.0824513	1411	0.0827323	1407	0.0822759
Met	AUG(M)	388	0.0228021	384	0.022567	387	0.0227594	388	0.0228182	381	0.0224052	384	0.0225577	385	0.0226431	388	0.0227353	387	0.02275	385	0.0226457	386	0.0226101	384	0.0225431	385	0.0226019	387	0.0226303	391	0.0229258	389	0.0227472
Val	GUU(V)	378	1.54	372	1.52	375	1.52	376	1.52	376	1.52	373	1.52	373	1.52	374	1.52	377	1.54	377	1.53	379	1.55	377	1.55	379	1.55	383	1.55	382	1.56	385	1.56
	GUC(V)	117	0.48	115	0.47	114	0.46	110	0.45	117	0.47	115	0.47	115	0.47	117	0.48	109	0.44	111	0.45	105	0.43	106	0.43	104	0.43	107	0.43	107	0.44	107	0.43
	GUA(V)	367	1.49	367	1.5	370	1.5	373	1.51	370	1.5	368	1.5	369	1.5	368	1.49	367	1.5	373	1.51	374	1.53	376	1.54	373	1.53	374	1.52	368	1.5	374	1.51
	GUG(V)	123	0.5	127	0.52	126	0.51	128	0.52	126	0.51	126	0.51	126	0.51	126	0.51	127	0.52	125	0.51	118	0.48	117	0.48	119	0.49	123	0.5	123	0.5	123	0.5
sum		985	0.0579889	981	0.0576516	985	0.0579275	987	0.0580452	989	0.0581594	982	0.0576867	983	0.0578133	985	0.0577171	980	0.0576098	986	0.0579966	976	0.0571696	976	0.0572972	975	0.0572385	987	0.0577159	980	0.0574612	989	0.0578329
Ser	UCU(S)	336	1.68	334	1.66	334	1.67	337	1.68	328	1.63	335	1.67	331	1.65	333	1.64	338	1.69	333	1.66	336	1.67	336	1.67	335	1.66	333	1.66	327	1.63	331	1.64
	UCC(S)	216	1.08	220	1.09	220	1.1	218	1.08	220	1.1	219	1.09	222	1.11	222	1.1	218	1.09	223	1.11	221	1.1	222	1.1	224	1.11	223	1.11	228	1.14	226	1.12
	UCA(S)	201	1.01	202	1	201	1	202	1	203	1.01	202	1.01	199	0.99	204	1.01	199	0.99	200	0.99	199	0.99	200	0.99	200	0.99	200	0.99	196	0.98	199	0.99
	UCG(S)	107	0.54	109	0.54	107	0.53	107	0.53	108	0.54	106	0.53	106	0.53	110	0.54	107	0.53	107	0.53	115	0.57	115	0.57	114	0.57	116	0.58	118	0.59	116	0.58
	AGU(S)	261	1.31	262	1.3	259	1.29	261	1.3	264	1.32	262	1.3	265	1.32	261	1.29	259	1.29	262	1.3	258	1.28	257	1.28	257	1.28	253	1.26	251	1.25	254	1.26
	AGC(S)	78	0.39	81	0.4	80	0.4	81	0.4	81	0.4	81	0.4	79	0.39	85	0.42	82	0.41	82	0.41	79	0.39	79	0.39	79	0.39	82	0.41	82	0.41	82	0.41
sum		1199	0.0705875	1208	0.070992	1201	0.0706304	1206	0.0709245	1204	0.0708027	1205	0.0707866	1202	0.0706934	1215	0.0711942	1203	0.0707189	1207	0.0709958	1208	0.0707591	1209	0.0709757	1209	0.0709757	1207	0.0705807	1202	0.0704779	1208	0.0706391
Pro	CCU(P)	291	1.6	285	1.56	290	1.59	288	1.58	289	1.59	287	1.57	287	1.57	293	1.6	290	1.58	289	1.59	291	1.57	294	1.59	295	1.59	294	1.59	292	1.57	295	1.59
	CCC(P)	168	0.92	169	0.93	168	0.92	170	0.93	167	0.92	167	0.92	169	0.92	165	0.9	171	0.93	168	0.92	170	0.92	166	0.9	168	0.91	170	0.92	169	0.91	169	0.91
	CCA(P)	195	1.07	192	1.05	196	1.07	191	1.05	191	1.05	193	1.06	192	1.05	193	1.05	194	1.06	189	1.04	198	1.07	198	1.07	197	1.06	200	1.08	204	1.1	200	1.08
	CCG(P)	75	0.41	83	0.46	77	0.42	79	0.43	81	0.45	83	0.45	84	0.46	83	0.45	77	0.42	83	0.46	82	0.44	80	0.43	82	0.44	76	0.41	77	0.42	77	0.42
sum		729	0.0429177	729	0.042842	731	0.0429899	728	0.0428135	728	0.0428109	730	0.0428832	732	0.0430512	734	0.0430095	732	0.043031	729	0.0428798	741	0.0434044	738	0.0433251	742	0.0435599	740	0.0432723	742	0.0435063	741	0.0433308
Thr	ACU(T)	370	1.68	373	1.69	382	1.72	381	1.72	374	1.68	372	1.68	372	1.68	377	1.69	377	1.7	372	1.68	373	1.67	376	1.68	377	1.69	378	1.69	375	1.68	378	1.69
	ACC(T)	164	0.74	166	0.75	161	0.73	163	0.74	167	0.75	168	0.76	167	0.75	165	0.74	165	0.75	164	0.74	170	0.76	169	0.76	169	0.76	173	0.77	172	0.77	173	0.77
	ACA(T)	249	1.13	244	1.11	248	1.12	246	1.11	247	1.11	245	1.11	247	1.12	250	1.12	244	1.1	247	1.12	251	1.13	252	1.13	251	1.12	248	1.11	252	1.13	248	1.11
	ACG(T)	100	0.45	99	0.45	97	0.44	97	0.44	101	0.45	99	0.45	99	0.45	98	0.44	99	0.45	101	0.46	98	0.44	96	0.43	96	0.43	95	0.43	94	0.42	95	0.43
sum		883	0.051984	882	0.0518336	888	0.052223	887	0.0521642	889	0.0522787	884	0.0519297	885	0.0520496	890	0.0521505	885	0.0520252	884	0.0519969	892	0.0522493	893	0.0524246	893	0.0524246	894	0.0522776	893	0.05236	894	0.0522776
Ala	GCU(A)	467	1.76	463	1.75	467	1.76	466	1.76	463	1.75	464	1.75	461	1.73	464	1.75	465	1.75	459	1.74	467	1.77	468	1.77	467	1.77	465	1.74	470	1.76	467	1.75
	GCC(A)	159	0.6	160	0.6	158	0.59	159	0.6	157	0.59	157	0.59	162	0.61	157	0.59	158	0.59	159	0.6	158	0.6	157	0.59	156	0.59	161	0.6	159	0.6	159	0.6
	GCA(A)	311	1.17	314	1.19	316	1.19	314	1.18	314	1.19	314	1.19	312	1.17	312	1.18	319	1.2	309	1.17	310	1.17	312	1.18	306	1.16	323	1.21	320	1.2	324	1.21
	GCG(A)	122	0.46	122	0.46	122	0.46	122	0.46	124	0.47	124	0.47	128	0.48	125	0.47	121	0.46	126	0.48	123	0.47	120	0.45	126	0.48	118	0.44	118	0.44	117	0.44
sum		1059	0.0623455	1059	0.0622355	1063	0.0625147	1061	0.0623971	1058	0.062217	1059	0.06221	1063	0.0625184	1058	0.0619946	1063	0.062489	1053	0.0619375	1058	0.0619728	1057	0.0620524	1055	0.061935	1067	0.062394	1067	0.0625623	1067	0.062394
Tyr	UAU(Y)	506	1.59	510	1.6	505	1.58	510	1.59	505	1.59	509	1.59	507	1.59	508	1.59	509	1.59	506	1.59	508	1.61	507	1.61	504	1.6	507	1.6	504	1.6	507	1.6
	UAC(Y)	129	0.41	129	0.4	135	0.42	130	0.41	130	0.41	130	0.41	131	0.41	132	0.41	132	0.41	131	0.41	124	0.39	122	0.39	125	0.4	125	0.4	125	0.4	126	0.4
sum		635	0.0373837	639	0.0375529	640	0.0376382	640	0.0376382	635	0.037342	639	0.0375374	638	0.0375228	640	0.0375015	641	0.0376815	637	0.0374684	632	0.0370197	629	0.0369261	629	0.0369261	632	0.0369569	629	0.0368807	633	0.0370154
His	CAU(H)	282	1.45	283	1.46	281	1.44	280	1.44	283	1.45	282	1.45	281	1.45	283	1.44	279	1.43	281	1.44	293	1.48	291	1.47	291	1.47	297	1.49	291	1.46	295	1.48
	CAC(H)	106	0.55	106	0.54	108	0.56	109	0.56	107	0.55	107	0.55	107	0.55	110	0.56	110	0.57	109	0.56	104	0.52	106	0.53	105	0.53	103	0.51	107	0.54	103	0.52
sum		388	0.0228423	389	0.0228608	389	0.022877	389	0.022877	390	0.0229344	389	0.0228514	388	0.0228195	393	0.0230282	389	0.0228676	390	0.0229398	397	0.0232545	397	0.0233063	396	0.0232476	400	0.0233904	398	0.0233363	398	0.0232735
Gln	CAA(Q)	467	1.56	458	1.54	460	1.55	461	1.55	461	1.56	457	1.54	459	1.55	463	1.55	461	1.56	461	1.55	463	1.54	461	1.54	460	1.54	456	1.54	456	1.55	454	1.54
	CAG(Q)	130	0.44	136	0.46	133	0.45	132	0.45	131	0.44	137	0.46	135	0.45	134	0.45	131	0.44	134	0.45	138	0.46	136	0.46	137	0.46	136	0.46	134	0.45	137	0.46
sum		597	0.0351466	594	0.0349083	593	0.0348741	593	0.0348741	592	0.0348133	594	0.034894	594	0.034935	597	0.0349818	592	0.034801	595	0.0349979	601	0.0352038	597	0.0350476	597	0.0350476	592	0.0346179	590	0.034594	591	0.0345594
Asn	AAU(N)	511	1.5	511	1.49	512	1.5	514	1.5	508	1.49	512	1.49	511	1.49	513	1.5	516	1.5	510	1.49	515	1.5	513	1.5	514	1.5	509	1.48	506	1.48	510	1.48
	AAC(N)	171	0.5	176	0.51	172	0.5	171	0.5	175	0.51	175	0.51	173	0.51	170	0.5	170	0.5	173	0.51	173	0.5	173	0.5	172	0.5	178	0.52	176	0.52	177	0.52
sum		682	0.0401507	687	0.0403738	684	0.0402258	685	0.0402846	683	0.0401647	687	0.0403572	684	0.0402282	683	0.0400211	686	0.0403268	683	0.0401741	688	0.0402999	686	0.0402724	686	0.0402724	687	0.0401731	682	0.0399883	687	0.0401731
Lys	AAA(K)	612	1.46	617	1.46	617	1.47	615	1.46	621	1.47	619	1.47	614	1.46	618	1.47	619	1.47	613	1.46	632	1.49	626	1.48	622	1.47	633	1.48	631	1.48	633	1.48
	AAG(K)	228	0.54	226	0.54	225	0.53	227	0.54	224	0.53	223	0.53	226	0.54	225	0.53	225	0.53	227	0.54	219	0.51	220	0.52	222	0.53	220	0.52	220	0.52	221	0.52
sum		840	0.0494525	843	0.0495416	842	0.0495178	842	0.0495178	845	0.0496913	842	0.0494625	840	0.049403	843	0.0493965	844	0.049615	840	0.0494089	851	0.0498477	846	0.0496654	844	0.049548	853	0.0498801	851	0.0498974	854	0.0499386
Asp	GAU(D)	498	1.57	500	1.57	501	1.58	500	1.57	499	1.56	502	1.58	499	1.57	501	1.57	500	1.57	499	1.56	496	1.57	496	1.57	499	1.58	505	1.57	505	1.58	506	1.57
	GAC(D)	138	0.43	136	0.43	135	0.42	137	0.43	140	0.44	135	0.42	138	0.43	138	0.43	138	0.43	140	0.44	135	0.43	137	0.43	134	0.42	138	0.43	135	0.42	138	0.43
sum		636	0.0374426	636	0.0373766	636	0.037403	637	0.0374618	639	0.0375772	637	0.03742	637	0.037464	639	0.0374429	638	0.0375051	639	0.037586	631	0.0369611	633	0.037161	633	0.037161	643	0.0376001	640	0.0375257	644	0.0376586
Glu	GAA(E)	689	1.5	688	1.47	687	1.49	684	1.48	688	1.48	692	1.48	684	1.48	685	1.48	683	1.47	678	1.47	674	1.47	672	1.46	677	1.47	674	1.45	674	1.46	674	1.45
	GAG(E)	232	0.5	245	0.53	238	0.51	242	0.52	242	0.52	242	0.52	242	0.52	242	0.52	244	0.53	245	0.53	246	0.53	246	0.54	241	0.53	253	0.55	250	0.54	253	0.55
sum		921	0.0542211	933	0.0548307	925	0.054399	926	0.0544578	930	0.0546898	934	0.0548669	926	0.054461	927	0.0543185	927	0.0544942	923	0.0542909	920	0.0538894	918	0.0538922	918	0.0538922	927	0.0542074	924	0.0541777	927	0.0542074
Cys	UGU(C)	135	1.49	136	1.5	133	1.49	132	1.47	137	1.51	135	1.49	136	1.49	135	1.49	133	1.49	134	1.48	137	1.49	136	1.49	137	1.51	138	1.5	134	1.48	137	1.51
	UGC(C)	46	0.51	45	0.5	46	0.51	47	0.53	45	0.49	46	0.51	46	0.51	46	0.51	46	0.51	47	0.52	47	0.51	46	0.51	45	0.49	46	0.5	47	0.52	45	0.49
sum		181	0.0106558	181	0.010637	179	0.0105269	179	0.0105269	182	0.0107027	181	0.0106327	182	0.010704	181	0.0106059	179	0.0105226	181	0.0106464	184	0.0107779	182	0.0106845	182	0.0106845	184	0.0107596	181	0.0106127	182	0.0106427
Trp	UGG(W)	314	0.0184858	314	0.0184532	313	0.0184074	314	0.0184662	313	0.0184064	314	0.0184456	314	0.0184673	314	0.0183992	313	0.0183999	315	0.0185283	317	0.0185684	318	0.0186685	317	0.0186098	315	0.01842	315	0.0184697	315	0.01842
Arg	CGU(R)	238	1.42	234	1.38	235	1.4	232	1.38	235	1.4	233	1.38	232	1.38	234	1.38	232	1.38	234	1.39	237	1.4	237	1.4	237	1.4	235	1.39	240	1.41	236	1.39
	CGC(R)	84	0.5	88	0.52	87	0.52	89	0.53	84	0.5	88	0.52	88	0.52	86	0.51	87	0.52	86	0.51	92	0.54	91	0.54	93	0.55	96	0.57	93	0.55	96	0.57
	CGA(R)	224	1.33	225	1.33	224	1.33	222	1.32	222	1.32	225	1.33	223	1.33	226	1.33	226	1.35	224	1.33	218	1.29	221	1.3	220	1.3	218	1.29	218	1.28	218	1.28
	CGG(R)	74	0.44	76	0.45	75	0.45	76	0.45	79	0.47	76	0.45	78	0.46	80	0.47	78	0.46	79	0.47	72	0.43	72	0.42	72	0.42	74	0.44	75	0.44	74	0.44
	AGA(R)	293	1.74	296	1.75	289	1.72	292	1.74	292	1.73	296	1.75	292	1.74	292	1.72	289	1.72	288	1.71	297	1.76	298	1.76	297	1.75	294	1.73	294	1.73	294	1.73
	AGG(R)	96	0.57	95	0.56	98	0.58	96	0.57	98	0.58	94	0.56	96	0.57	98	0.58	96	0.57	99	0.59	99	0.59	98	0.58	99	0.58	100	0.59	98	0.58	100	0.59
sum		1009	0.0594019	1014	0.059591	1008	0.0592802	1007	0.0592214	1010	0.0593943	1012	0.059449	1009	0.0593425	1016	0.0595336	1008	0.0592558	1010	0.0594083	1015	0.0594541	1017	0.0597041	1018	0.0597628	1017	0.0594702	1018	0.0596892	1018	0.0595287
Gly	GGU(G)	415	1.3	411	1.29	414	1.29	414	1.3	413	1.29	411	1.29	407	1.27	413	1.28	413	1.29	412	1.29	422	1.32	423	1.32	423	1.32	415	1.29	414	1.29	414	1.29
	GGC(G)	119	0.37	121	0.38	118	0.37	121	0.38	123	0.38	121	0.38	127	0.4	124	0.39	123	0.38	125	0.39	124	0.39	124	0.39	122	0.38	135	0.42	137	0.43	135	0.42
	GGA(G)	502	1.57	499	1.57	504	1.57	499	1.56	496	1.55	499	1.56	503	1.57	500	1.55	501	1.57	500	1.56	500	1.56	497	1.55	500	1.56	503	1.56	501	1.56	503	1.56
	GGG(G)	241	0.75	244	0.77	245	0.77	244	0.76	248	0.77	247	0.77	244	0.76	250	0.78	242	0.76	245	0.76	235	0.73	235	0.73	235	0.73	236	0.73	236	0.73	236	0.73
sum		1277	0.0751796	1275	0.0749295	1281	0.0753352	1278	0.0751588	1280	0.075272	1278	0.0750749	1281	0.0753396	1287	0.0754131	1279	0.0751866	1282	0.0754073	1281	0.0750351	1279	0.0750851	1280	0.0751438	1289	0.0753757	1288	0.0755204	1288	0.0753172
Stop codon	UAA(*)	26	1.56	25	1.5	26	1.56	26	1.56	26	1.56	25	1.5	25	1.5	27	1.62	26	1.56	26	1.56	27	1.62	27	1.62	27	1.62	27	1.62	27	1.62	26	1.56
	UAG(*)	12	0.72	13	0.78	12	0.72	12	0.72	12	0.72	13	0.78	13	0.78	11	0.66	12	0.72	12	0.72	11	0.66	11	0.66	11	0.66	11	0.66	11	0.66	12	0.72
	UGA(*)	12	0.72	12	0.72	12	0.72	12	0.72	12	0.72	12	0.72	12	0.72	12	0.72	12	0.72	12	0.72	12	0.72	12	0.72	12	0.72	12	0.72	12	0.72	12	0.72
